# Supplementary material for: Small Molecules Identified by an In Silico Docking Screen Targeting Anaphase-Promoting Complex/Cyclosome Subunit 1 (APC1) Potentiate Paclitaxel-Induced Breast Cancer Cell Death
Source: Molecules. 2025 Feb 14;30(4):895. doi: 10.3390/molecules30040895 (PMC11857951; doi:10.3390/molecules30040895)
Supplement: Supplementary file 1 [file molecules-30-00895-s001.zip]

Archive with 1 entries (1 files):
- molecules-3331311-supplementary.pdf
